# Supplementary material for: Synthesis and Structural Characterization of Selenium Nanoparticles–Bacillus sp. MKUST-01 Exopolysaccharide (SeNPs–EPS) Conjugate for Biomedical Applications
Source: Biomedicines. 2023 Sep 12;11(9):2520. doi: 10.3390/biomedicines11092520 (PMC10525696; doi:10.3390/biomedicines11092520)
Supplement: Supplementary file 1 [file biomedicines-11-02520-s001.zip]

Archive with 1 entries (1 files):
- biomedicines-2563062-supplementary.pdf
